# Supplementary material for: Skin Toxicity as Predictor of Survival in Refractory Patients with RAS Wild-Type Metastatic Colorectal Cancer Treated with Cetuximab and Avelumab (CAVE) as Rechallenge Strategy
Source: Cancers (Basel). 2021 Nov 15;13(22):5715. doi: 10.3390/cancers13225715 (PMC8616320; doi:10.3390/cancers13225715)
Supplement: Supplementary file 1 [file cancers-13-05715-s001.zip]

Archive with 1 entries (1 files):
- cancers-1447168-supplementary.pdf
